# Supplementary material for: Key determinants of global land-use projections
Source: Nat Commun. 2019 May 15;10:2166. doi: 10.1038/s41467-019-09945-w (PMC6520344; doi:10.1038/s41467-019-09945-w)
Supplement: Supplementary file 4 — Supplementary Dataset 1 [file 41467_2019_9945_MOESM4_ESM.xlsx]

## Sheet: Sheet1
	AIM	GCAM	GLOBIOM	IMAGE/MAGNET	MAgPIE	IMPACT
POP				Full dynamic effects of population and GDP on demand, prices, production and intensification		Population and GDP taken from SSP database. Population and GDP directly impact total demand, and through markets prices, and production
GDP_PC
LUR				Areas excluded from agricultural expansion, SSP1: 34%, SSP2: 17%, SSP3 current protected areas.		Exogenous shifters applied as deviations to BAU SSP2 (LUR2) assumed land expansion. Deviations informed by land use results reported in the SSP database LUR1 - ~10% reduction by 2050 LUR3 - ~10% increase by 2050 LUR4 - ~2-5% increase by 2050 LUR5 - ~2% decrease by 2050
PRD				Exogenous agricultural intensification derived from GDP development, (see Doelmand et al.).		Exogenous agricultural yield growth is indirectly tied to GDP based on changing R&D investment levels, research efficiency, and spill-overs similar to what was done in the U.S.A by Alston et al (2011)
CON				Meat consumption, waste level reduced/increased for SSP1/SSP3 in		Sustainable Targets for 2100: • ~3000 kcal/person/day • <25 Kg/person/year Sugar (<300kcal/person/day) • <55 kg/person/year Meat (<150g/person/day), • <30 kg/person/year beef • >185 kg/person/year F&V (>500g/person/day) • <240 kg/person/year dairy • <15 kg/person/year food oils Exogenous trends applied in IMPACT to reach the halfway point to the sustainable targets by 2050. Additionally, exogenou…
TRD						Represented through changes in import and export taxes, as well as marketing margins at the ports LUR1 and 5 - import and export taxes halve by 2050, and marketing margins to ports decrease by 10% LUR3 and 4 - import and export taxes double by 2050 and marketing margins to ports increase by 10%
comment				All settings described in Popp et al. 2017 and Doelman et al. in review.
Please fill in more detailed excel version of this table.

## Sheet: Sheet2
Implementation of scenario drivers, by model.
	method / scenario	AIM	GCAM	GLOBIOM	IMAGE/MAGNET	IMPACT	MAgPIE
GDPpc	overall methodology	GDP per capita influences demand through projected demand income elasticies specific to each SSP	GDP per capita influences demand through projected demand income elasticies specific to each SSP	GDP per capita influences demand through projected demand income elasticies specific to each SSP	MAGNET was calibrated to meet scenario-specific total GDP based on scenario-specific GDPpc and POP	GDPpc changec future consumer food demand through projected food demand income elasticities	GDPpc influences per capita demand
POP	overall methodology	Population is sourced from the SSPs quantified storylines and influence total final consumer demand	Population is sourced from the SSPs quantified storylines and influence total final consumer demand	GDP per capita is sourced from the SSPs quantified storylines and influence total final consumer demand	Effects of population on total GDP (via GDPpc, see above), and on demand, prices, production and intensification	Population comes from SSP database and changes total demand through the number of consumers	Population influences total demand and production, while per capita demand is unchanged
CON	overall methodology	Food consumption was calculated from income (GDP per capita shown above) and the income elasticity of food demand. The relationship between the per-capita meat consumption and income was observed from nation-level data for 1980–2009 and future income elasticity of meat demand was changed based on it. There is no assumption for crop products because no relationship was identified between crop cons…	Total food demand is linked to income. Total meat and dairy demand asymptotes to different levels depending on the SSP.	Default income elasticity calibration (FAO outlook).	Default income elasticities and historic data on animal product consumption and food losses are based on GTAP database (Hertel et al., …)	Default income elasticities in IMPACT are based on USDA and calibrated based on historical trends and expert feedback.	The share of per-capita demand and animal-based calories is income and time dependent (Bodirsky et al 2015). The functional forms in the food demand models is chosen accoding to the storyline.
	SSP1	The meat-income relationship is shifted in elastic direction within the range of observed data.	SSP1 includes shifts away from ruminants.	Income elasticities recalibrated: - animal protein demand reduced in regions with >75 g prot/cap/day for animal and vegetal products. - minimum consumption of 25 g prot/cap/day animal products - red meat consumption reduced to 5 g prot/cap/day (target remains possible through non ruminant meat, eggs and milk). - developing regions: increase in animal protein at 75 g prot/cap/day and reduction of …	Income elasticity: slight decrease representing less consumption oriented society. Animal product consumption: 30% lower than endogenous outcome. Food losses: reduction by 33%.	A reduction in waste of 2.5%/year between 2020-2050, as well as income elasticities calibrated to approach healthy diets (although not fuly achieve them by 2050) as defined by the WHO: <3000kcal/person/day <300kcal/person/day sugar <150g/person/day meat <1/2 meat consumption from beef >500 g/person/day fruits and vegetables <650g/person/day dairy <40 g/person/day food oils Increase legume demand …	Per capita demand: Low food demand (max 3000 kcal/cap/day). The share of animal-based calories in diets in rich countries is limited to 15%. Soil nitrogen uptake efficiency: converges to 65% globally by 2050, and rises to 70% by 2100. Environmental flow protection: on (i.e. limited water availability for irrigation)
	SSP2	Default assumptions.	Default estimates.	Default income elasticity calibration (FAO outlook)	Income elasticity: Standard income elasticities. Animal product consumption: Medium- endogenous model outcome. Food losses: current levels.	Follows default income elasticities.	Per capita demand: Medium food demand. The livestock share in rich countries is not falling below 15%. Soil nitrogen uptake efficiency: converges to 60% globally by 2050; constant thereafter. Environmental flow protection: off
	SSP3	The meat-income relationship is shifted in inelastic direction within the range of observed data.	Default estimates.	Same elasticities as in SSP2, difference in demand is due to the difference in GDP.	Income elasticity: Slight increase representing more consumption oriented society Animal product consumption: 30% higher than endogenous outcome. Food losses: increase by 33%.	Follows default income elasticities.	Per capita demand: High food demand. The livestock share in rich countries is not falling below 15%. Soil nitrogen uptake efficiency: converges to 55% globally by 2050, and rises to 60% by 2100 Environmental flow protection: off
PRD	overall methodology	Agricultural intensification and irrigation expansion were considered. The AgMIP assumptions of changes in crop yields for rain-fed and irrigation-fed cultivation (von Lampe et al. 2014) were used as default assumptions for SSP2. Yield was changed considering the different irrigation growth rates across SSPs (Hanasaki et al. 2013). For land productivity of livestock and wood products, in SSP2, de…	Productivity change estimates from FAO, which differ by crop, region, and year.	Technical change as a function of GDP per capita (see Herrero et al., 2014 for more details).	Yield productivity as a function of GDP based on FAO agricultural outlook (Alexandratos et al, 2012). and SSP2 GDP. Livestock productivity are scenario-specific assumptions based on storyline.	Exogenous agricultural productivity trends based on SSP projected levels of investment tied to GDP, using research intensity ratios from ASTI, and applying research levels to stocks of knowledge with research elasticities with respect to investment similar to Alston et al. 2011 and Rosegrant et al. 2017	Endogenous yield increase: Investments in yield-increasing technological change are based on cost-effectiveness compared to land expansion (Dietrich) Medium livestock productivity intensification: Future scenarios of livestock productivity are derived based on informed guesses, taking into account past productivity improvements, GDP projections, cultural particularities, and the general scenario …
	SSP1	For land productivity of livestock and wood products, higher land productivity than SSP2 was assumed.	Productivity change is +50% of the SSP2 values.	High technological change.	High yield productivity. High livestock productivity: efficiency parameters achieve 50% convergence to the levels of the most efficient regions in SSP2	High agricultual productivity improvement.	Endogenous yield increase Strong livestock intensification
	SSP2	For land productivity of livestock and wood products, default assumption are used.	Default estimates	Moderate technological change.	Moderate yield productivity following largely the projections by FAOs agricultural outlook. Livestock productivity following largely the projections by FAOs agricultural outlook.	Moderate agricultual productivity improvement.	Endogenous yield increase Medium livestock intensification
	SSP3	For land productivity of livestock and wood products, lower land productivity than SSP2 was assumed.	Productivity change is -50% of the SSP2 values.	Low technological change.	Low yield productivity. Low livestock productivity: Efficiency stagnates at current regional levels.	Low agricultual productivity improvement.	Endogenous yield increase Low livestock intensification
LUR	overall methodology	Land regulation was described by changing the price elasticity of land use change.	No explicit protection in the SSP baseline scenarios.	Land regulation is described by increasing protected areas.	Land regulation is described by increasing protected areas.	Land regulation described by reducing land available for agricultural expansion.	Forest protection: Protected forest areas in 2010 amount to 12.5% of total global forest area (FAO FRA 2010) - Linear increase of protected forest areas between 2010 and 2100 is scenario-specific
	SSP1	Elasticities are set low.	-	Area excluded from agricultural expansion: Double Aichi target 34%	Strong – Protected areas are extended to achieve the Aichi target of 17%. Additionally, areas are protected to provide essential services in line with Aichi targets 14 and 15, adding up to a total 30% of terrestrial area unavailable for agricultural expansion.	Areas excluded from agricultural expansion: Exogenous reductions from SSP2 by 2050 by region - East and South Asia -10%; WANA and East Europe – 5%; SSA – 10%; LAC – 15%; NAM – 10%; EU – 15%	Increase of protected forest areas between 2010 and 2100 by factor 4
	SSP2	Elasticities fixed at default levels.	-	Area excluded from agricultural expansion: Aichi target 17%	Medium – Protected areas are extended to achieve the Aichi target of 17% of the terrestrial area, gradually implemented from 2010-2050.	Areas excluded from agricultural expansion: IMPACT default projected areas	Increase of protected forest areas between 2010 and 2100 by factor 1.5
	SSP3	Elasticity are set high.	-	Area excluded from agricultural expansion: protected area kept at 2010 level	Low – protected areas at current level.	Exogenous increases to SSP2 area by 2050 assumptions by region: East and South Asia -10%; WANA and East Europe – 5%; SSA – 10%; LAC – 10%; NAM – 2.5%	No increase
TRD	overall methodology	Trade openness was described by changing the trade elasticities.	No changes to food trade assumptions in the SSP1, SSP2 or SSP3 scenarios.	Default trade elasticities are used, changes are scenario-specific.	Default trade elasticities are used, changes are scenario-specific.	Default trade elasticities are used, changes are scenario-specific.	There are two tradepools in the model, one with trade according to historical trade patterns, and another one with free trade according to comparative advantages. Reducing trade barriers increases the free trade pool (Schmitz et al 2012)
	SSP1	more free trade than in SSP2 for all regions	-	more restricted intercontinental (3 world regions) but more intraregional trade within each of the three regions	Abolishment of current import tariffs and introduction export subsidies by 2030	Halving of tarrifs by 2050 and barriers to movement	Decline of agricultural trade barriers: 1% per year
	SSP2	default trade elasticities	-	defaut trade elasticities	Current tariffs and subsidies.	Default trade elasticities	Decline of agricultural trade barriers: 0.5% per year -
	SSP3	more restricted trade than in SSP2 for all regions	-	more restricted trade than in SSP2 for all regions	Introduction of a 10% import tax for all agricultural products by 2050, for self- sufficiency concerns	Mirror of SSP1 but in the opposite direction, with increasing tariffs	Decline of agricultural trade barriers: 0% per year
comment		All settings described in Popp et al. (2017)	All settings described in Popp et al. (2017)	All settings described in Popp et al. (2017) and Herrero et al. (2014)	All settings described in All settings described in Popp et al. (2017) and Doelman et al. (2018).	All settings described in Popp et al. (2017)	All settings described in Popp et al. (2017)
